# Supplementary material for: Research Progress on Dormancy Mechanism and Germination Technology of Kobresia Seeds
Source: Plants (Basel). 2022 Nov 22;11(23):3192. doi: 10.3390/plants11233192 (PMC9736853; doi:10.3390/plants11233192)
Supplement: Supplementary file 1 [file plants-11-03192-s001.zip]

Archive with 1 entries (1 files):
- plants-1990677-supplementary.pdf
